# Supplementary material for: A study of the clinical significance of mSEPT9 in monitoring recurrence and prognosis in patients with surgically treated colorectal cancer
Source: PLoS One. 2024 Oct 28;19(10):e0312676. doi: 10.1371/journal.pone.0312676 (PMC11515984; doi:10.1371/journal.pone.0312676)
Supplement: S1 File — (XLSX) [file pone.0312676.s001.xlsx]

## Sheet: Sheet4
NO.	Age	Gender（1.Male；2.Female）	BMI	Primary site (1. Colon; 2. Rectum)	Histological types (0. No specific type of adenocarcinoma; 1 Special type of adenocarcinoma.）	Stage	Septin9（0.negtive；1positive）	CEA	DFS	OS
001	64	2	22.43	1	0	3	0	4.31	34	34
002	68	1	21.26	2	0	3	0	4.19	33	33
003	55	1	20.76	1	0	4	1	581.5	29	29
004	56	1	24.54	2	0	4	1	10.71	8	8
005	56	2	20	1	0	4	0	385.9	35	35
006	70	1	28.28	1	1	3	0	3.57	36	36
007	63	2	25.4	2	0	2	0	1.88	50	50
008	68	1	21.48	1	0	4	1	14.07	51	51
009	81	1	20.69	2	0	3	1	5.49	8	8
010	59	1	19.13	2	0	4	1	14.07	9	9
011	49	2	19.53	1	0	3	0	1.14	22	22
012	44	2	22.58	2	0	3	1	14.65	18	18
013	65	1	19.71	2	0	3	1	6.85	17	17
014	44	1	20.08	2	0	1	0	1.83	21	21
015	58	1	31.1	1	1	4	1	3.93	7	7
016	57	1	19.96	1	1	4	1	883.8	7	7
017	74	2	23.31	2	0	1	0	3.23	22	22
018	55	1	25.95	2	0	2	1	2.48	44	44
019	61	2	28.35	1	0	2	1	18.91	51	51
020	61	1	22.89	2	0	2	0	3.98	50	50
021	73	2	20.76	2	0	3	0	11.32	44	44
022	63	1	23.51	1	0	1	1	1.38	51	51
023	53	1	25.39	2	0	3	0	4.06	51	51
024	48	1	18.69	2	0	2	0	2.25	51	51
025	47	1	20.76	2	0	3	1	16.18	44	44
026	65	1	20.76	2	0	2	0	4.67	51	51
027	42	2	23.88	1	0	3	0	1.27	52	52
028	55	1	24.09	2	0	4	1	104.2	6	6
029	56	1	16.18	1	0	1	1	6.49	52	52
030	46	2	23.44	2	0	4	1	0.92	36	36
031	61	2	20.31	1	1	2	0	12.08	52	52
032	69	1	25.95	2	0	3	1	9.49	52	52
033	69	2	21.33	2	0	3	1	17.86	5	5
034	52	2	23.37	2	0	1	0	6	52	52
035	78	1	17.22	2	0	2	0	15.67	52	52
036	48	2	20.7	2	0	4	1	320.4	15	15
037	52	1	25.51	1	0	1	0	4.18	53	53
038	52	1	20.81	2	0	3	0	4.21	45	45
039	54	2	30.73	1	0	3	0	1.54	53	53
040	65	1	21.97	1	0	4	1	31.07	9	9
041	63	1	17.72	2	0	3	0	84.21	50	50
042	76	2	22.83	2	0	3	1	24.95	54	54
043	61	1	25.47	2	0	3	1	12.25	17	17
044	63	1	22.49	1	0	2	1	1.36	54	54
045	54	1	22.41	1	1	2	0	2.77	54	54
046	81	2	20.76	1	0	4	1	14.14	55	55
047	72	1	25.01	1	0	4	1	180.6	54	54
048	85	1	17.26	1	0	1	1	4.56	55	55
049	62	1	17.9	1	0	3	1	4.31	55	55
050	69	1	20.57	1	0	3	1	23.16	55	55
051	61	2	22.77	1	0	4	1	33.06	16	16
052	54	1	20.76	2	0	3	0	1.35	55	55
053	63	1	18.73	2	0	3	1	13.67	26	26
054	62	1	26.89	2	0	1	0	1.87	55	55
055	41	2	21.64	2	0	2	0	1.68	55	55
056	46	2	23.83	2	0	2	0	8.93	55	55
057	55	2	19.82	2	0	3	1	3.37	50	50
058	53	1	22.2	1	0	2	1	10.99	56	56
059	54	1	20.76	2	0	1	1	4.12	57	57
060	66	1	19.05	1	0	2	0	4.32	57	57
061	30	1	20.76	2	0	3	0	2.32	52	52
062	48	1	22.04	1	1	3	1	77.43	9	9
063	65	1	26.06	1	0	3	1	2.86	58	58
064	54	2	19.56	2	0	3	1	4.57	54	54
065	61	1	25.95	1	0	2	0	6.63	59	59
066	72	1	27.34	2	0	2	0	5.17	59	59
067	34	2	20.96	1	0	3	1	193.7	56	56
068	50	2	24.84	2	0	2	0	1	59	59
069	65	2	20.76	1	0	2	0	1.55	59	59
070	68	2	22.18	1	0	3	0	2.34	59	59
071	54	2	22.89	2	0	3	1	46.2	12	12
072	51	1	19.72	1	0	3	1	7.48	12	12
073	71	1	23.81	1	0	3	0	22.9	15	15
074	48	1	23.03	1	0	1	0	2.46	14	14
075	35	1	21.55	1	0	3	0	1.26	15	15
076	55	2	23.44	1	0	4	0	1.1	15	15
077	38	1	24.86	2	0	2	0	5.82	15	15
078	56	1	25	2	0	3	1	17.7	12	12
079	62	1	22.84	2	0	3	0	5.85	12	12
080	35	1	22.95	1	1	2	1	17.6	14	14
081	74	1	21.09	2	0	2	1	18.1	14	14
082	53	1	23.14	1	0	2	1	16.3	12	12
083	68	2	25.33	1	0	3	1	1.14	14	14
084	50	1	24.22	2	0	3	1	22.7	12	12
085	57	1	25.35	2	0	3	1	1.52	12	12
086	77	2	23.01	2	0	3	1	2.34	13	13
087	73	1	23.81	2	0	2	0	10.9	13	13
088	61	1	24.8	2	0	3	0	10.8	13	13
089	47	1	26.77	2	0	3	1	136	13	13
090	60	1	17.58	2	0	1	0	6.74	13	13
091	70	1	22.86	1	0	4	1	4.71	13	13
092	85	1	23.31	2	0	3	1	2.52	13	13
093	35	1	21.67	2	0	3	0	4.22	12	12
094	59	1	19.44	1	0	3	1	12.7	12	12
095	64	2	27.34	2	0	1	1	1.12	12	12
096	57	2	25.91	2	1	3	1	7.14	12	12
097	74	1	25.71	2	0	3	1	10.3	12	12
098	61	2	21.48	1	0	2	0	0.86	12	12
099	36	2	21.45	1	0	3	1	2.49	12	12
100	63	2	16	2	0	3	0	85	12	12
101	48	2	20.44	2	0	1	1	4.2	12	12
102	56	1	21.45	2	0	2	0	2.94	13	13
103	47	2	25.45	2	0	3	1	2.98	12	12
104	34	1	24.91	2	0	2	1	3.26	12	12
105	69	1	23.03	1	0	2	1	0.97	12	12
106	67	2	20.78	1	0	3	1	6.15	12	12
107	52	1	22.66	2	0	3	0	1.65	12	12
108	60	1	21.26	1	0	2	1	4.04	12	12
109	56	1	25.82	1	0	3	0	1.43	21	21
110	65	2	19.95	2	0	2	0	1.48	14	14
111	78	2	18.14	1	0	2	0	2.91	56	56
112	58	1	24.34	2	0	1	0	2.46	54	54
113	37	2	23.23	2	1	3	0	4.69	30	30
114	60	2	22.48	2	0	3	1	3.37	10	10
115	41	1	17.3	2	0	2	0	12.21	32	32
116	68	2	19.74	2	0	2	1	9	45	45
117	58	1	25.4	2	0	4	1	5.23	15	15
118	33	2	25.22	1	0	3	0	2.04	37	37
119	55	1	27.1	2	0	2	0	6.26	59	59
120	57	1	22.77	2	0	4	1	15.19	10	10
121	61	2	19.22	2	1	3	0	7.61	40	40
122	65	1	21.05	2	0	1	0	6.26	59	59
123	62	1	20.03	2	0	3	1	37.11	14	14
124	54	1	20.76	2	0	2	0	15.14	58	58
125	75	1	25.51	2	0	3	0	4.86	59	59
126	53	2	22.89	2	0	2	0	2.38	59	59
127	58	2	22.27	2	0	4	1	5.09	9	9
128	49	2	25.39	2	0	3	0	1.54	15	15
129	78	1	21.3	2	0	2	1	265.9	10	10
130	45	2	21.67	2	0	3	0	2.1	33	33
